# Supplementary material for: High-Flow Nasal Cannula Outside the ICU: A Systematic Review and Meta-Analysis
Source: J Clin Med. 2025 Dec 23;15(1):97. doi: 10.3390/jcm15010097 (PMC12786918; doi:10.3390/jcm15010097)
Supplement: Supplementary file 1 [file jcm-15-00097-s001.zip]

Archive with 2 entries (2 files):
- jcm-3984685-checklist.pdf
- jcm-3984685-supplementary.pdf
